# Supplementary material for: Limited genomic diversity and convergent adaptation of Brucella melitensis isolated from human in East China, from 2011 to 2024
Source: Front Microbiol. 2025 Oct 10;16:1663555. doi: 10.3389/fmicb.2025.1663555 (PMC12551604; doi:10.3389/fmicb.2025.1663555)
Supplement: Supplementary Figure 1 — Geographic characteristics of human brucellosis patients in Jiangsu Province, 2011-2024. (A) Location of Jiangsu Province and Anhui Province in East China. (B) Three geographical regions of Jiangsu Province. (C) Annual number of reported brucellosis patients in Jiangsu Province from 2011 to 2024, stratified by household registration. (D) Cumulative incidence of brucellosis in northern, central, and southern Jiangsu, with dots representing values for individual cities. Statistical analysis using Bonferroni-corrected pairwise χ2 tests indicated significant differences between all three regions (P < 0.001). [file Table_1.xlsx]

## Sheet: Table S1
Table S1 The basic information and genotyping of 160 strains for phylogenetic analysis, in this study
Key	Location	Year	Species-biovar	MLST-9	MLST-21	cgMLST	BioSample accession number†
JS-2011-01	Nanjing	2011	B.melitensis b1	8	8	575	NMDC20392572
JS-2012-01	Suzhou	2012	B.melitensis b3	8	8	672	NMDC20392573
JS-2012-02	Suzhou	2012	B.melitensis b3	8	8	672	NMDC20392574
JS-2013-05	Suzhou	2013	B.melitensis b3	8	8	1589	NMDC20392575
JS-2013-12	Suqian	2013	B.melitensis b3	8	8	589	NMDC20392576
JS-2013-13	Suqian	2013	B.melitensis b3	8	8	589	NMDC20392577
JS-2013-14	Suqian	2013	B.melitensis b3	8	8	589	NMDC20392578
JS-2013-15	Suqian	2013	B.melitensis b3	8	8	589	NMDC20392579
JS-2013-16	Nanjing	2013	B.melitensis b3	8	8	1587	NMDC20392580
JS-2014-01	Xuzhou	2014	B.melitensis b1	8	8	1146	NMDC20392581
JS-2014-07	Suzhou	2014	B.melitensis b3	8	8	659	NMDC20392582
JS-2014-08	Lianyungang	2014	B.melitensis b3	8	8	693	NMDC20392583
JS-2014-12	Huai'an	2014	B.melitensis b3	121	168	1132	NMDC20392584
JS-2015-07	Xuzhou	2015	B.melitensis b3	8	8	1589	NMDC20392585
JS-2016-03	Suqian	2016	B.melitensis b3	8	8	693	NMDC20392586
JS-2016-05	Anhui	2016	B.melitensis b3	8	8	1188	NMDC20392587
JS-2016-11	Suqian	2016	B.melitensis b3	8	8	598	NMDC20392588
JS-2016-16	Lianyungang	2016	B.melitensis b3	8	8	659	NMDC20392589
JS-2016-17	Lianyungang	2016	B.melitensis b3	8	8	659	NMDC20392590
JS-2016-20	Suzhou	2016	B.melitensis b2	8	8	576	NMDC20392591
JS-2016-22	Yancheng	2016	B.melitensis b3	8	8	589	NMDC20392592
JS-2016-23	Yancheng	2016	B.melitensis b3	8	8	1588	NMDC20392593
JS-2017-01	Suzhou	2017	B.melitensis b3	8	8	672	NMDC20392594
JS-2017-03	Nanjing	2017	B.melitensis b3	8	8	664	NMDC20392595
JS-2017-04	Suzhou	2017	B.melitensis b3	8	8	672	NMDC20392596
JS-2017-05	Suzhou	2017	B.melitensis b3	8	8	672	NMDC20392597
JS-2017-06	Suzhou	2017	B.melitensis b3	8	8	672	NMDC20392598
JS-2017-08	Suzhou	2017	B.melitensis b3	8	8	672	NMDC20392599
JS-2017-09	Suzhou	2017	B.melitensis b3	8	8	672	NMDC20392600
JS-2017-10	Suzhou	2017	B.melitensis b3	8	8	672	NMDC20392601
JS-2017-11	Suzhou	2017	B.melitensis b3	8	8	672	NMDC20392602
JS-2017-12	Suzhou	2017	B.melitensis b3	8	8	672	NMDC20392603
JS-2017-13	Suzhou	2017	B.melitensis b3	8	8	672	NMDC20392604
JS-2017-14	Suzhou	2017	B.melitensis b3	8	8	672	NMDC20392605
JS-2017-15	Suzhou	2017	B.melitensis b3	8	8	672	NMDC20392606
JS-2017-16	Suzhou	2017	B.melitensis b3	8	8	672	NMDC20392607
JS-2017-17	Suzhou	2017	B.melitensis b3	8	8	672	NMDC20392608
JS-2017-18	Suzhou	2017	B.melitensis b3	8	8	672	NMDC20392609
JS-2017-19	Suzhou	2017	B.melitensis b3	8	8	672	NMDC20392610
JS-2017-20	Suzhou	2017	B.melitensis b3	8	8	672	NMDC20392611
JS-2017-21	Suzhou	2017	B.melitensis b3	8	8	672	NMDC20392612
JS-2017-22	Wuxi	2017	B.melitensis b3	8	8	672	NMDC20392613
JS-2017-23	Wuxi	2017	B.melitensis b3	8	8	672	NMDC20392614
JS-2017-29	Suzhou	2017	B.melitensis b3	8	8	672	NMDC20392615
JS-2017-30	Suzhou	2017	B.melitensis b3	8	8	588	NMDC20392616
JS-2017-31	Suzhou	2017	B.melitensis b3	8	8	672	NMDC20392617
JS-2017-33	Suzhou	2017	B.melitensis b3	8	8	672	NMDC20392618
JS-2017-34	Suzhou	2017	B.melitensis b3	8	8	672	NMDC20392619
JS-2017-35	Suzhou	2017	B.melitensis b3	8	8	672	NMDC20392620
JS-2017-37	Suzhou	2017	B.melitensis b3	8	8	672	NMDC20392621
JS-2017-39	Suzhou	2017	B.melitensis b3	8	8	588	NMDC20392622
JS-2017-40	Suzhou	2017	B.melitensis b3	8	8	672	NMDC20392623
JS-2017-41	Wuxi	2017	B.melitensis b3	8	8	672	NMDC20392624
JS-2017-42	Yancheng	2017	B.melitensis b3	8	8	1588	NMDC20392625
JS-2017-43	Yancheng	2017	B.melitensis b3	8	8	1588	NMDC20392626
JS-2017-44	Yancheng	2017	B.melitensis b3	8	8	1588	NMDC20392627
JS-2017-45	Yancheng	2017	B.melitensis b3	8	8	1588	NMDC20392628
JS-2017-46	Yancheng	2017	B.melitensis b3	8	8	1588	NMDC20392629
JS-2017-49	Yancheng	2017	B.melitensis b3	8	8	1588	NMDC20392630
JS-2017-53	Suzhou	2017	B.melitensis b3	8	8	672	NMDC20392631
JS-2017-54	Yancheng	2017	B.melitensis b3	8	8	693	NMDC20392632
JS-2017-60	Nanjing	2017	B.melitensis b3	8	8	693	NMDC20392633
JS-2018-07	Suzhou	2018	B.melitensis b3	8	8	693	NMDC20392634
JS-2018-13	Lianyungang	2018	B.melitensis b3	8	8	577	NMDC20392635
JS-2018-19	Lianyungang	2018	B.melitensis b1	8	8	664	NMDC20392636
JS-2018-20	Lianyungang	2018	B.melitensis b3	8	8	664	NMDC20392637
JS-2018-21	Lianyungang	2018	B.melitensis b3	8	8	664	NMDC20392638
JS-2018-25	Nantong	2018	B.melitensis b3	8	8	668	NMDC20392639
JS-2018-27	Nantong	2018	B.melitensis b3	8	8	588	NMDC20392640
JS-2018-34	Nantong	2018	B.melitensis b2	8	8	272	NMDC20392641
JS-2018-39	Nantong	2018	B.melitensis b3	8	8	1589	NMDC20392642
JS-2018-41	Yancheng	2018	B.melitensis b3	8	8	1588	NMDC20392643
JS-2018-42	Yancheng	2018	B.melitensis b3	8	8	1588	NMDC20392644
JS-2018-43	Yancheng	2018	B.melitensis b3	8	8	1588	NMDC20392645
JS-2018-49	Xuzhou	2018	B.melitensis b3	8	8	1587	NMDC20392646
JS-2018-52	Lianyungang	2018	B.melitensis b3	8	8	587	NMDC20392647
JS-2018-53	Lianyungang	2018	B.melitensis b1	8	8	1589	NMDC20392648
JS-2018-59	Lianyungang	2018	B.melitensis b3	39	82	376	NMDC20392649
JS-2018-63	Xuzhou	2018	B.melitensis b3	8	8	664	NMDC20392650
JS-2019-06	Suzhou	2019	B.melitensis b3	8	8	672	NMDC20392651
JS-2019-18	Lianyungang	2019	B.melitensis b3	8	8	1589	NMDC20392652
JS-2019-19	Lianyungang	2019	B.melitensis b3	8	8	1589	NMDC20392653
JS-2019-20	Lianyungang	2019	B.melitensis b3	8	8	6	NMDC20392654
JS-2019-21	Nantong	2019	B.melitensis b3	8	8	668	NMDC20392655
JS-2019-38	Xuzhou	2019	B.melitensis b3	8	8	1160	NMDC20392656
JS-2020-03	Nanjing	2020	B.melitensis b3	8	8	1589	NMDC20392657
JS-2020-21	Suzhou	2019	B.melitensis b3	8	8	672	NMDC20392658
JS-2020-22	Suqian	2020	B.melitensis b3	8	8	659	NMDC20392659
JS-2020-33	Lianyungang	2020	B.melitensis b3	8	8	1589	NMDC20392660
JS-2020-37	Lianyungang	2020	B.melitensis b3	8	8	1586	NMDC20392661
JS-2020-44	Suzhou	2020	B.melitensis b3	8	8	672	NMDC20392662
JS-2021-02	Suqian	2021	B.melitensis b3	8	8	672	NMDC20392663
JS-2021-03	Zhenjiang	2021	B.melitensis b3	8	8	6	NMDC20392664
JS-2021-04	Zhenjiang	2021	B.melitensis b3	8	8	672	NMDC20392665
JS-2021-06	Zhenjiang	2021	B.melitensis b3	8	8	672	NMDC20392666
JS-2021-08	Zhenjiang	2021	B.melitensis b3	8	8	672	NMDC20392667
JS-2021-09	Wuxi	2021	B.melitensis b1	8	8	1156	NMDC20392668
JS-2021-10	Wuxi	2021	B.melitensis b1	8	8	577	NMDC20392669
JS-2021-12	Zhenjiang	2021	B.melitensis b3	8	8	6	NMDC20392670
JS-2021-13	Zhenjiang	2021	B.melitensis b3	8	8	672	NMDC20392671
JS-2021-17	Zhenjiang	2021	B.melitensis b3	8	8	6	NMDC20392672
JS-2021-18	Anhui	2021	B.melitensis b1	8	8	1164	NMDC20392673
JS-2021-19	Anhui	2021	B.melitensis b1	8	8	1164	NMDC20392674
JS-2021-23	Zhenjiang	2021	B.melitensis b3	8	8	672	NMDC20392675
JS-2021-24	Zhenjiang	2021	B.melitensis b3	8	8	6	NMDC20392676
JS-2021-25	Zhenjiang	2021	B.melitensis b3	8	8	672	NMDC20392677
JS-2021-37	Nanjing	2021	B.melitensis b1	8	8	1168	NMDC20392678
JS-2021-45	Suqian	2021	B.melitensis b3	8	8	664	NMDC20392679
JS-2021-54	Suqian	2021	B.melitensis b3	8	169	1132	NMDC20392680
JS-2021-55	Lianyungang	2021	B.melitensis b3	8	8	672	NMDC20392681
JS-2021-56	Lianyungang	2021	B.melitensis b1	8	8	576	NMDC20392682
JS-2021-57	Lianyungang	2021	B.melitensis b3	8	8	672	NMDC20392683
JS-2021-59	Lianyungang	2021	B.melitensis b3	8	8	1586	NMDC20392684
JS-2021-60	Lianyungang	2021	B.melitensis b3	8	8	1586	NMDC20392685
JS-2021-70	Taizhou	2021	B.melitensis b3	121	168	1132	NMDC20392686
JS-2022-01	Taizhou	2021	B.melitensis b3	8	8	668	NMDC20392687
JS-2022-02	Taizhou	2021	B.melitensis b3	8	8	668	NMDC20392688
JS-2022-09	Lianyungang	2021	B.melitensis b3	8	8	588	NMDC20392689
JS-2022-11	Lianyungang	2021	B.melitensis b1	8	8	272	NMDC20392690
JS-2022-18	Lianyungang	2022	B.melitensis b3	8	8	664	NMDC20392691
JS-2022-19	Lianyungang	2022	B.melitensis b1	8	8	1156	NMDC20392692
JS-2022-20	Lianyungang	2022	B.melitensis b1	8	8	577	NMDC20392693
JS-2022-23	Lianyungang	2022	B.melitensis b3	8	8	672	NMDC20392694
JS-2022-25	Lianyungang	2022	B.melitensis b3	8	8	598	NMDC20392695
JS-2022-26	Lianyungang	2022	B.melitensis b3	8	8	672	NMDC20392696
JS-2022-27	Lianyungang	2022	B.melitensis b3	8	8	672	NMDC20392697
JS-2022-30	Zhenjiang	2022	B.melitensis b1	8	8	1164	NMDC20392698
JS-2022-36	Nanjing	2022	B.melitensis b3	8	8	664	NMDC20392699
JS-2022-37	Nanjing	2022	B.melitensis b3	8	8	664	NMDC20392700
JS-2022-47	Taizhou	2022	B.melitensis b3	121	168	1132	NMDC20392701
JS-2022-48	Suqian	2022	B.melitensis b1	8	8	1589	NMDC20392702
JS-2022-58	Nantong	2022	B.melitensis b2	8	8	574	NMDC20392703
JS-2022-65	Huai'an	2022	B.melitensis b3	8	8	6	NMDC20392704
JS-2022-72	Yancheng	2022	B.melitensis b3	8	8	589	NMDC20392705
JS-2023-03	Xuzhou	2023	B.melitensis b3	8	8	672	NMDC20392706
JS-2023-04	Xuzhou	2022	B.melitensis b3	8	8	572	NMDC20392707
JS-2023-09	Nantong	2022	B.melitensis b3	8	8	574	NMDC20392708
JS-2023-10	Yangzhou	2023	B.melitensis b3	8	8	1587	NMDC20392709
JS-2023-11	Yangzhou	2023	B.melitensis b3	8	8	1587	NMDC20392710
JS-2023-12	Wuxi	2023	B.melitensis b3	8	8	668	NMDC20392711
JS-2023-23	Changzhou	2023	B.melitensis b3	8	8	1588	NMDC20392712
JS-2023-31	Xuzhou	2023	B.melitensis b1	8	8	575	NMDC20392713
JS-2023-49	Nanjing	2023	B.melitensis b3	8	8	1586	NMDC20392714
JS-2023-51	Anhui	2023	B.melitensis b3	8	8	1188	NMDC20392715
JS-2023-56	Lianyungang	2023	B.melitensis b3	8	8	693	NMDC20392716
JS-2023-64	Lianyungang	2023	B.melitensis b3	8	8	693	NMDC20392717
JS-2023-69	Huai'an	2023	B.melitensis b3	8	8	598	NMDC20392718
JS-2023-74	Xuzhou	2023	B.melitensis b3	8	8	572	NMDC20392719
JS-2023-79	Lianyungang	2023	B.melitensis b3	8	8	668	NMDC20392720
JS-2023-81	Anhui	2023	B.melitensis b3	8	8	1188	NMDC20392721
JS-2023-82	Huai'an	2023	B.melitensis b1	8	8	1164	NMDC20392722
JS-2023-88	Lianyungang	2023	B.melitensis b1	8	8	577	NMDC20392723
JS-2024-20	Huai'an	2024	B.melitensis b3	8	8	1188	NMDC20392724
JS-2024-21	Huai'an	2024	B.melitensis b3	8	8	1586	NMDC20392725
JS-2024-25	Changzhou	2024	B.melitensis b3	8	8	588	NMDC20392726
JS-2024-30	Lianyungang	2024	B.melitensis b3	8	8	664	NMDC20392727
JS-2024-38	Huai'an	2024	B.melitensis b1	8	8	1146	NMDC20392728
JS-2024-47	Xuzhou	2024	B.melitensis b3	8	8	1188	NMDC20392729
JS-2024-48	Xuzhou	2024	B.melitensis b3	8	8	1188	NMDC20392730
JS-2024-51	Suqian	2024	B.melitensis b1	8	8	577	NMDC20392731
†The datasets are available in the National Microbiology Data Center repository (nmdc.cn)

## Sheet: Table S2
Table S2 The basic information and genotyping of 77 strains for phylogenetic analysis, from Genbank
ID	Assembly Name	BioProject Accession	BioSample Accession	Host	Year	Geographic location	Location	MLST9	MLST21	cgMLST
GCA_000227645.1	ASM22764v1	PRJNA66633	SAMN02603116	Cattle	2007	China: Inner Monglia	China	8	8	256
GCA_000348645.1	MD5v1	PRJNA187210	SAMN02470637	M5		China	China	8	8	279
GCA_000366885.1	Bruc_meli_CNGB_1120_V1	PRJNA176520	SAMN01047731	Homo sapiens	2006	Argentina	South America	7	73	329
GCA_000366945.1	Bruc_meli_F2_06-6_V1	PRJNA173634	SAMN00811210	Sheep	2006	Portugal	Europe	8	8	331
GCA_000367045.1	Bruc_meli_UK19_04_V1	PRJNA173591	SAMN00811217	Homo sapiens	2005	Somalia	Africa	12	12	336
GCA_000370625.1	Bruc_meli_BG2_S27_V1	PRJNA173535	SAMN00839732	Goat	2008	Pakistan	Asia	8	8	374
GCA_000370645.1	Bruc_meli_F1_06_B10_V1	PRJNA173579	SAMN00811208	Goat	2006	Zimbabwe	Africa	12	90	375
GCA_000370665.1	Bruc_meli_F10_06-16_V1	PRJNA173500	SAMN00839697	Homo sapiens	2006	Thailand	Asia	39	82	376;1476
GCA_000370745.1	Bruc_meli_UK22_04_V1	PRJNA173603	SAMN00811218	Homo sapiens	2004	United Kingdom	Europe	10	10	380
GCA_000370785.1	Bruc_meli_Uk24_06_V1	PRJNA173590	SAMN00811221	Homo sapiens	2006	Nigeria	Africa	12	86	382;1478
GCA_000938035.1	Brucella melitensis Phil1136/12	PRJEB7504	SAMEA2815451	Homo sapiens	2012	Malaysia	Asia	39	60	1138
GCA_001302495.1	ASM130249v1	PRJNA289967	SAMN03860322	Homo sapiens	2014	Russia	Europe	8	8;156	1141
GCA_001431745.1	ASM143174v1	PRJNA243300	SAMN02714221	Homo sapiens	2012	China: Inner Monglia	China	8	8	1146
GCA_002191235.1	ASM219123v1	PRJNA347914	SAMN05932969	Homo sapiens	2016	Afghanistan	Asia	8	8	503
GCA_002191255.1	ASM219125v1	PRJNA347914	SAMN05932954	Homo sapiens	2015	Albania	Europe	8	8	504
GCA_002191275.1	ASM219127v1	PRJNA347914	SAMN05932957	Homo sapiens	2015	Iran	Asia	112;8	8;157;134;93	505
GCA_002191375.1	ASM219137v1	PRJNA347914	SAMN05932987	Homo sapiens	2016	Italy	Europe	11	87	510
GCA_002191395.1	ASM219139v1	PRJNA347914	SAMN05932952	Homo sapiens	2016	Jordan	Asia	8	38	511
GCA_002191415.1	ASM219141v1	PRJNA347914	SAMN05932985	Homo sapiens	2016	Morocco	Africa	11	114	512
GCA_002191575.1	ASM219157v1	PRJNA347914	SAMN05932951	Homo sapiens	2015	Turkmenistan	Asia	71	187	520
GCA_002191595.1	ASM219159v1	PRJNA347914	SAMN05932989	Homo sapiens	2016	Turkey	Asia	8	38	521
GCA_002191775.1	ASM219177v1	PRJNA347914	SAMN05932972	Homo sapiens	2014	Turkey	Asia	8	157	530
GCA_002191855.1	ASM219185v1	PRJNA347914	SAMN05932986	Homo sapiens	2016	Bulgaria	Europe	8	132	532
GCA_002191875.1	ASM219187v1	PRJNA347914	SAMN05932959	Homo sapiens	2015	Iraq	Asia	8	38	533
GCA_002191895.1	ASM219189v1	PRJNA347914	SAMN05932984	Homo sapiens	2016	Kuwait	Asia	8	8	534
GCA_002191915.1	ASM219191v1	PRJNA347914	SAMN05932949	Homo sapiens	2015	Saudi Arabia	Asia	8	8	535
GCA_002191935.1	ASM219193v1	PRJNA347914	SAMN05932922	Homo sapiens	2014	Somalia	Africa	12	12	513
GCA_002191995.1	ASM219199v1	PRJNA347914	SAMN05932958	Homo sapiens	2015	Syria	Asia	8	8	536
GCA_002192035.1	ASM219203v1	PRJNA347914	SAMN05932968	Homo sapiens	2016	Syria	Asia	8	38	538
GCA_002214285.1	ASM221428v1	PRJNA390013	SAMN07224390	Sheep	2015	China:Gansu	China	8	8	1156
GCA_002263015.1	ASM226301v1	PRJNA398310	SAMN07508058	Cow	2012	China: Xinjiang	China	8	8	552
GCA_002278575.1	ASM227857v1	PRJNA397974	SAMN07498437	Homo sapiens	1983	Russia	Europe	99;8	169	1161
GCA_002763615.1	ASM276361v1	PRJNA416864	SAMN07967141	Cow	2015	China:Qinghai	China	8	8	555
GCA_003516085.1	ASM351608v1	PRJNA428790	SAMN08322135	Homo sapiens	2015	China: Inner Monglia	China	8	8	570
GCA_003991385.1	ASM399138v1	PRJNA508265	SAMN10518779	Homo sapiens	2016	China: Inner Monglia	China	8	8	574
GCA_003993855.1	ASM399385v1	PRJNA266058	SAMN03381105	Goat	1990	China: Inner Monglia	China	8	8	576
GCA_003993875.1	ASM399387v1	PRJNA266085	SAMN03380772	Homo sapiens	1973	China: Henan	China	8	8	659
GCA_003993895.1	ASM399389v1	PRJNA266059	SAMN03381106	Homo sapiens	2012	China: Liaoning	China	8	8	577
GCA_003993965.1	ASM399396v1	PRJNA266054	SAMN03380818	Homo sapiens	2012	China: Liaoning	China	8	8	581
GCA_003993995.1	ASM399399v1	PRJNA266056	SAMN03380820	Goat	1980	China: Qinghai	China	8	8	582
GCA_003994015.1	ASM399401v1	PRJNA266057	SAMN03381084	Goat	1991	China: Shandong	China	8	8	583
GCA_003994115.1	ASM399411v1	PRJNA266069	SAMN03382543	Homo sapiens	2011	China:Hainan	China	8	8	589
GCA_003994205.1	ASM399420v1	PRJNA266067	SAMN03382541	Sheep	2013	China: Shandong	China	8	8	593
GCA_004208695.1	ASM420869v1	PRJNA517393	SAMN10829698	Homo sapiens	2018	China: Inner Monglia	China	8	8	598
GCA_008761615.1	ASM876161v1	PRJNA573838	SAMN12827002	Unkown	2018	China:Beijing	China	8	8	655
GCA_009017395.1	ASM901739v1	PRJNA575951	SAMN12917575	Homo sapiens	2019	India	Asia	8	8;156	1185
GCA_009789335.1	ASM978933v1	PRJNA448490	SAMN13567307	Sheep	2011	China: Xinjiang	China	8	8	658
GCA_009789345.1	ASM978934v1	PRJNA448490	SAMN13567310	Sheep	2015	China: Hebei	China	8	8	659
GCA_009789395.1	ASM978939v1	PRJNA448490	SAMN13567306	Sheep	2014	China: Xinjiang	China	8	8	661
GCA_009789415.1	ASM978941v1	PRJNA448490	SAMN13567305	Sheep	2015	China: Xinjiang	China	8	8	662
GCA_009789445.1	ASM978944v1	PRJNA448490	SAMN13567302	Cattle	2016	China: Henan	China	8	8	664
GCA_009823705.1	ASM982370v1	PRJNA597199	SAMN13669159	Homo sapiens	2019	China:Hainan	China	8	8	668
GCA_016411965.1	ASM1641196v1	PRJNA687113	SAMN17133145	Homo sapiens	2019	China:Qinghai	China	8	8	672
GCA_016806105.1	ASM1680610v1	PRJNA687559	SAMN17150333	Homo sapiens	2019	China: Qinghai	China	8	8;139;146	673
GCA_017177825.2	Bm-498	PRJNA647424	SAMN15586356	Cattle	2018	Austria	Europe	11	89	1061
GCA_017177895.1	ASM1717789v1	PRJNA647424	SAMN15586355	Homo sapiens	2019	Austria	Europe	8	8	1034;1187
GCA_023093775.1	ASM2309377v1	PRJNA818129	SAMN26816863	Cattle	2020	China: Shandong	China	8	8	1188
GCA_023796775.1	ASM2379677v1	PRJNA847368	SAMN28929573	Homo sapiens	2021	China: Inner Monglia	China	8	8	1189
GCA_029452905.1	ASM2945290v1	PRJNA923487	SAMN32901690	Homo sapiens	2018	China: Heilongjiang	China	8	8	672
GCA_029452945.1	ASM2945294v1	PRJNA923487	SAMN32901692	Homo sapiens	2018	China: Heilongjiang	China	8	8	1589
GCA_032250335.1	ASM3225033v1	PRJNA1015399	SAMN37359794	Homo sapiens	2017	China: Heilongjiang	China	8	8	672
GCA_032250375.1	ASM3225037v1	PRJNA1015399	SAMN37359790	Homo sapiens	2017	China: Jilin	China	8	8	672
GCA_032250455.1	ASM3225045v1	PRJNA1015399	SAMN37359787	Homo sapiens	2016	China: Heilongjiang	China	8	8	577
GCA_032252515.1	ASM3225251v1	PRJNA1015399	SAMN37359785	Homo sapiens	2016	China: Heilongjiang	China	8	8	577
GCA_032252615.1	ASM3225261v1	PRJNA1015399	SAMN37359780	Homo sapiens	2017	China: Inner Monglia	China	8	8	693
GCA_032252675.1	ASM3225267v1	PRJNA1015399	SAMN37359779	Homo sapiens	2014	China: Inner Monglia	China	8	8	1589
GCA_032252715.1	ASM3225271v1	PRJNA1015399	SAMN37359775	Homo sapiens	2014	China: Hebei	China	8	8	577
GCA_036320855.1	ASM3632085v1	PRJNA1067187	SAMN39517040	Homo sapiens	2020	China: Hebei	China	8	8	659
GCA_038420175.1	ASM3842017v1	PRJNA887555	SAMN31173264	Sheep	2020	China: Inner Monglia	China	7	73	120
GCA_046723025.1	ASM4672302v1	PRJNA1053259	SAMN38851279	Homo sapiens	2017	Tunisia	Africa	11	89	1268
GCA_047040135.1	M2206	PRJNA1184309	SAMN44667143	Cattle	2023	Egypt	Africa	88;11	89	1484
GCA_047612945.1	ASM4761294v1	PRJNA1185941	SAMN44733205	Homo sapiens	2023	China	China	8	8	6
GCA_048884725.1	ASM4888472v1	PRJNA1091050	SAMN40615192	Homo sapiens	2023	India	Asia	8	8	565
GCA_048884745.1	ASM4888474v1	PRJNA1091050	SAMN40584878	Homo sapiens	2018	India	Asia	8	8	1167
GCA_900236515.1	Bru_genome43	PRJEB23353	SAMEA104369544	Homo sapiens	2015	Norway	Europe	8	8	710
GCA_900417225.1	00-2529-3	PRJEB26921	SAMEA4681504	Sheep	2000	France	Europe	11	11	718;719
GCA_947241975.1	B155	PRJEB52526	SAMEA111525776	Homo sapiens	2020	Israel	Europe	8	38	1080;1087

## Sheet: Table S3
Table S3 The MLVA genotypes of 57 strains related to outbreak cases, in this study
Key	Outbreak	Outbreak Key†	cgMLST	bruce06	bruce08	bruce11	bruce12	bruce42	bruce43	bruce45	bruce55	bruce18	bruce19	bruce21	bruce04	bruce07	bruce09	bruce16	bruce30
JS-2012-01	2012Suzhou	2012Suzhou-01	672	1	5	3	13	3	2	3	2	4	20	8	6	4	3	5	5
JS-2012-02	2012Suzhou	2012Suzhou-02	672	1	5	3	13	3	2	3	2	4	20	8	6	4	3	5	5
JS-2013-12	2013Suqian	2013Suqian-01	589	1	5	3	13	2	2	3	2	4	20	8	7	5	3	4	4
JS-2013-13	2013Suqian	2013Suqian-02	589	1	5	3	13	2	2	3	2	4	20	8	7	5	3	4	4
JS-2013-14	2013Suqian	2013Suqian-03	589	1	5	3	13	2	2	3	2	4	20	8	7	5	3	4	4
JS-2013-15	2013Suqian	2013Suqian-04	589	1	5	3	13	2	2	3	2	4	20	8	7	5	3	4	4
JS-2016-23	2016-2018Yancheng	2016Yancheng-01	1588	1	5	3	13	2	2	3	2	4	20	8	6	4	3	4	4
JS-2017-42	2016-2018Yancheng	2017Yancheng-02	1588	1	5	3	13	2	2	3	2	4	20	8	6	4	3	4	4
JS-2017-43	2016-2018Yancheng	2017Yancheng-03	1588	1	5	3	13	2	2	3	2	4	20	8	6	4	3	4	4
JS-2017-44	2016-2018Yancheng	2017Yancheng-04	1588	1	5	3	13	2	2	3	2	4	20	8	6	4	3	4	4
JS-2017-45	2016-2018Yancheng	2017Yancheng-05	1588	1	5	3	13	2	2	3	2	4	20	8	6	4	3	4	4
JS-2017-46	2016-2018Yancheng	2017Yancheng-06	1588	1	5	3	13	2	2	3	2	4	20	8	6	4	3	4	4
JS-2017-49	2016-2018Yancheng	2017Yancheng-07	1588	1	5	3	13	2	2	3	2	4	20	8	6	4	3	4	4
JS-2018-41	2016-2018Yancheng	2018Yancheng-08	1588	1	5	3	13	2	2	3	2	4	20	8	7	4	3	4	4
JS-2018-42	2016-2018Yancheng	2018Yancheng-09	1588	1	5	3	13	2	2	3	2	4	20	8	6	4	3	4	4
JS-2018-43	2016-2018Yancheng	2018Yancheng-10	1588	1	5	3	13	2	2	3	2	4	20	8	6	4	3	4	4
JS-2017-01	2017Suzhou&Wuxi	2017Suzhou-01	672	1	5	3	13	2	2	3	2	4	20	8	7	4	3	7	7
JS-2017-04	2017Suzhou&Wuxi	2017Suzhou-02	672	1	5	3	13	2	2	3	2	4	20	8	6	4	3	7	7
JS-2017-05	2017Suzhou&Wuxi	2017Suzhou-03	672	1	5	3	13	2	2	3	2	4	20	8	6	4	3	7	7
JS-2017-06	2017Suzhou&Wuxi	2017Suzhou-04	672	1	5	3	13	2	2	3	2	4	20	8	6	4	3	7	7
JS-2017-08	2017Suzhou&Wuxi	2017Suzhou-05	672	1	5	3	13	2	2	3	2	4	20	8	6	4	3	7	7
JS-2017-09	2017Suzhou&Wuxi	2017Suzhou-06	672	1	5	3	13	2	2	3	2	4	20	8	6	4	3	7	7
JS-2017-10	2017Suzhou&Wuxi	2017Suzhou-07	672	1	5	3	13	2	2	3	2	4	20	8	6	4	3	7	7
JS-2017-11	2017Suzhou&Wuxi	2017Suzhou-08	672	1	5	3	13	2	2	3	2	4	20	8	6	4	3	7	8
JS-2017-12	2017Suzhou&Wuxi	2017Suzhou-09	672	1	5	3	13	2	2	3	2	4	20	8	6	4	3	7	4
JS-2017-13	2017Suzhou&Wuxi	2017Suzhou-10	672	1	5	3	13	2	2	3	2	4	20	8	6	4	3	7	7
JS-2017-14	2017Suzhou&Wuxi	2017Suzhou-11	672	1	5	3	13	2	2	3	2	4	20	8	6	4	3	7	7
JS-2017-15	2017Suzhou&Wuxi	2017Suzhou-12	672	1	5	3	13	2	2	3	2	4	20	8	6	4	3	7	7
JS-2017-16	2017Suzhou&Wuxi	2017Suzhou-13	672	1	5	3	13	2	2	3	2	4	20	8	6	4	3	7	7
JS-2017-17	2017Suzhou&Wuxi	2017Suzhou-14	672	1	5	3	13	2	2	3	2	4	20	8	6	4	3	7	7
JS-2017-18	2017Suzhou&Wuxi	2017Suzhou-15	672	1	5	3	13	2	2	3	2	4	20	8	6	4	3	3	7
JS-2017-19	2017Suzhou&Wuxi	2017Suzhou-16	672	1	5	3	13	2	2	3	2	4	20	8	6	4	3	7	4
JS-2017-20	2017Suzhou&Wuxi	2017Suzhou-17	672	1	5	3	13	2	2	3	2	4	20	8	6	4	3	7	7
JS-2017-21	2017Suzhou&Wuxi	2017Suzhou-18	672	1	5	3	13	2	2	3	2	4	20	8	6	4	3	7	7
JS-2017-22	2017Suzhou&Wuxi	2017Wuxi-19	672	1	5	3	13	2	2	3	2	4	20	8	6	4	3	3	7
JS-2017-23	2017Suzhou&Wuxi	2017Wuxi-20	672	1	5	3	13	2	2	3	2	4	20	8	6	4	3	7	7
JS-2017-29	2017Suzhou&Wuxi	2017Suzhou-21	672	1	5	3	13	2	2	3	2	4	20	8	6	4	3	7	7
JS-2017-31	2017Suzhou&Wuxi	2017Suzhou-22	672	1	5	3	13	2	2	3	2	4	20	8	6	4	3	7	7
JS-2017-33	2017Suzhou&Wuxi	2017Suzhou-23	672	1	5	3	13	2	2	3	2	4	20	8	6	4	3	7	7
JS-2017-34	2017Suzhou&Wuxi	2017Suzhou-24	672	1	5	3	13	2	2	3	2	4	20	8	6	4	3	7	7
JS-2017-35	2017Suzhou&Wuxi	2017Suzhou-25	672	1	5	3	13	2	2	3	2	4	20	8	6	4	3	7	4
JS-2017-37	2017Suzhou&Wuxi	2017Suzhou-26	672	1	5	3	13	2	2	3	2	4	20	8	6	4	3	7	7
JS-2017-40	2017Suzhou&Wuxi	2017Suzhou-27	672	1	5	3	13	2	2	3	2	4	20	8	7	4	3	3	4
JS-2017-41	2017Suzhou&Wuxi	2017Wuxi-28	672	1	5	3	13	2	2	3	2	4	20	8	6	4	3	7	7
JS-2017-53	2017Suzhou&Wuxi	2017Suzhou-29	672	1	5	3	13	2	2	3	2	4	20	8	6	4	3	7	7
JS-2021-03	2021Zhenjiang	2021Zhenjiang-01	6	1	5	3	13	2	2	3	2	4	20	8	5	5	3	5	4
JS-2021-04	2021Zhenjiang	2021Zhenjiang-02	672	1	5	3	13	2	2	3	2	4	20	8	5	4	3	5	5
JS-2021-06	2021Zhenjiang	2021Zhenjiang-03	672	1	5	3	13	2	2	3	2	4	20	8	5	4	3	5	5
JS-2021-08	2021Zhenjiang	2021Zhenjiang-04	672	1	5	3	13	2	2	3	2	4	20	8	5	4	3	5	5
JS-2021-12	2021Zhenjiang	2021Zhenjiang-05	6	1	5	3	13	2	2	3	2	4	20	8	5	5	3	5	4
JS-2021-13	2021Zhenjiang	2021Zhenjiang-06	672	1	5	3	13	2	2	3	2	4	20	8	5	4	3	5	5
JS-2021-17	2021Zhenjiang	2021Zhenjiang-07	6	1	5	3	13	2	2	3	2	4	20	8	5	5	3	5	4
JS-2021-23	2021Zhenjiang	2021Zhenjiang-08	672	1	5	3	13	2	2	3	2	4	20	8	5	4	3	5	5
JS-2021-24	2021Zhenjiang	2021Zhenjiang-09	6	1	5	3	13	2	2	3	2	4	20	8	5	5	3	5	4
JS-2021-25	2021Zhenjiang	2021Zhenjiang-10	672	1	5	3	13	2	2	3	2	4	20	8	5	4	3	5	5
JS-2023-10	2023Yangzhou	2023Yangzhou-01	1587	1	5	3	13	2	2	3	2	4	20	8	4	4	3	4	5
JS-2023-11	2023Yangzhou	2023Yangzhou-02	1587	1	5	3	13	2	2	3	2	4	20	8	4	4	3	4	5
†The Outbreak Key comprises the year and location in which the case occurred, and the sequential number within that specific outbreak.

## Sheet: Table S4
Table S4 Primers used for PCR and in silico MLVA-16 analysis
Methods	Primer	Sequence
BCSP31-PCR	B4	5’-TGG CTC GGT TGC CAA TAT CAA-3’
	B5	5’-CGC GCT TGC CTT TCA GGT CTG-3’
AMOS-PCR	IS711	TGC CGA TCA CTT AAG GGC CTT CAT
In silico MLVA-16	Bruce06-up	ATGGGATGTGGTAGGGTAATCG
	Bruce06-dn	GCGTGACAATCGACTTTTGTC
	Bruce08-up	ATTATTCGCAGGCTCGGATTC
	Bruce08-dn	ACAGAAGGTTTTCAGCCTGTC
	Bruce11-up	CTGTTGATCTGACCTTGGAACC
	Bruce11-dn	CCAGACAACAACCTACGTCCTG
	Bruce12-up	CGGTAAATCAATTGTCCCATGA
	Bruce12-dn	GCCCAAGTCCAAATCCAGGTTC
	Bruce42-up	CATCGCCTCAACTATACCAGTCA
	Bruce42-dn	ACCGCAAATTTAACGCATCG
	Bruce43-up	TCTCAAGCCCGGATATGGAAT
	Bruce43-dn	TATTTTCGCGTCGCCATAAAC
	Bruce45-up	ATCCTTGCCTCCTCCCTACCAG
	Bruce45-dn	CGGGTAATATCAATGGCCTTGG
	Bruce55-up	TCAGGCTGTTTCGTCATGCTTT
	Bruce55-dn	AATCTGGCCTGTCGATGTGTCT
	Bruce18-up	TATGTTAGGGCAATAGGGCAGT
	Bruce18-dn	GATGGTTGAGGACATTGTGAAG
	Bruce19-up	GACGACCGGACCAGTGTCCT
	Bruce19-dn	ACTTCACCGTAACGTCGTGGAT
	Bruce21-up	CTCATGGCCAACCAAAAACA
	Bruce21-dn	GATCTCGTGGTCGATAATCTCATT
	Bruce04-up	CTGACGAAGGGAAGCAATAAG
	Bruce04-dn	CGATCTGGAGATTATCGGGAAG
	Bruce07-up	GCTGACGGGGAAGACACTAT
	Bruce07-dn	ACCCTTTTCAGTCAAGCCAAA
	Bruce09-up	GCGGATTCGTTTCTCAGTTATC
	Bruce09-dn	GGGGATGTGTTTGTGGTGTACATAG
	Bruce16-up	ACGGGATGTTTTGTGTCGTAAT
	Bruce16-dn	GGCCATGTTTTCTGTTGATTTAT
	Bruce30-up	TGACCGCAAACCAATATCCTTC
	Bruce30-dn	TATGTGCAGAGCTTCATGTTCG
